# Supplementary material for: Development of an artificial neural network as a tool for predicting the chemical attributes of fresh peach fruits
Source: PLoS One. 2021 Jul 30;16(7):e0251185. doi: 10.1371/journal.pone.0251185 (PMC8323929; doi:10.1371/journal.pone.0251185)
Supplement: S1 Data — (XLSX) [file pone.0251185.s001.xlsx]

## Sheet: Journal data (2)
			Y1	Y2	Y3	Y4	Y5	Y6	X1	X2	X3	X4	X5	X6
			TSS	Titratable acidity	TSS/titratable acidity	Vitamin C	Anthocyanin	Total carotenoids	Fruit wieght	Juice volume	sphericity percent	L*	Hue	Chroma
Peach cultivares		Replications	(%)	(%)	(--)	(mg/100ml juice)	(mg/100g fresh weight)	(mg/100g fresh weight)	g	ml	%	(---)	Degree	(---)
Dixon	V1	R1	8.53139	0.695352	12.2692	11.0701	2.05549	4.86268	103.892	47.2676	89.3556	54.6527	68.1108	51.8763
Dixon	V1	R2	11.3434	0.766541	14.7981	11.6041	2.6606	4.89827	112.826	55.8814	91.2902	54.9909	70.9277	52.0632
Dixon	V1	R3	10.7924	0.752592	14.3403	11.4994	2.54203	4.8913	111.075	54.1936	90.993	53.9719	71.1812	54.268
Dixon	V1	R4	11.2517	0.764221	14.7231	11.5867	2.64087	4.89711	112.535	55.6007	91.3193	53.795	70.9937	51.633
Dixon	V1	R5	10.8208	0.753311	14.3643	11.5048	2.54815	4.89166	111.166	54.2807	90.9649	55.3355	70.0607	54.152
Dixon	V1	R6	11.2396	0.763915	14.7132	11.5844	2.63828	4.89696	112.496	55.5637	91.3453	55.2998	70.813	51.8197
Dixon	V1	R7	9.88789	0.729693	13.5507	11.3277	2.34739	4.87985	108.202	51.4229	90.6243	51.6634	70.1595	54.0635
Dixon	V1	R8	10.0212	0.733068	13.6702	11.353	2.37608	4.88153	108.625	51.8313	90.7113	54.9431	71.6052	52.6793
Dixon	V1	R9	10.4833	0.744767	14.076	11.4408	2.47552	4.88738	110.093	53.2468	90.9998	55.751	69.425	51.4612
Dixon	V1	R10	9.97208	0.731825	13.6263	11.3437	2.36551	4.88091	108.469	51.6808	90.2608	57.0027	75.0504	51.5391
Dixon	V1	R11	9.62273	0.72298	13.3098	11.2774	2.29033	4.87649	107.359	50.6106	90.4212	52.9205	70.1995	51.2144
Dixon	V1	R12	11.6361	0.773951	15.0346	11.6596	2.72359	4.90198	113.756	56.7781	91.8006	53.5665	71.8244	53.8424
Dixon	V1	R13	10.784	0.752381	14.3332	11.4979	2.54024	4.89119	111.049	54.1681	90.9141	52.4185	72.0768	52.2115
Dixon	V1	R14	9.71104	0.725216	13.3905	11.2941	2.30934	4.87761	107.64	50.8812	90.2433	53.7893	71.5169	50.806
Dixon	V1	R15	9.94168	0.731055	13.5991	11.3379	2.35897	4.88053	108.372	51.5877	90.277	55.0888	65.0749	50.1833
Dixon	V1	R16	9.51348	0.720215	13.2092	11.2566	2.26682	4.87511	107.012	50.276	90.5581	51.3997	68.7877	54.425
Dixon	V1	R17	10.9761	0.757243	14.4948	11.5343	2.58156	4.89362	111.659	54.7564	90.6758	56.9803	70.5283	52.8459
Dixon	V1	R18	9.37504	0.71671	13.0807	11.2303	2.23703	4.87335	106.572	49.8519	90.2116	54.8434	69.9153	51.4802
Dixon	V1	R19	10.0497	0.733791	13.6956	11.3584	2.38222	4.8819	108.716	51.9187	90.3079	54.5815	72.8458	54.1733
Dixon	V1	R20	11.3729	0.767289	14.8222	11.6097	2.66696	4.89864	112.92	55.972	91.4418	53.508	72.1864	52.5051
Early Grande	V2	R1	9.70225	0.848028	11.441	9.5307	5.76225	3.1707	114.423	53.3826	96.104	60.8154	76.9608	41.8947
Early Grande	V2	R2	10.6633	0.954811	11.168	9.67308	6.7233	3.31308	124.176	60.9999	93.297	59.7045	77.6543	40.7149
Early Grande	V2	R3	10.475	0.933888	11.2165	9.64518	6.53499	3.28518	122.265	59.5074	94.1692	59.6015	74.0573	39.7533
Early Grande	V2	R4	10.632	0.951331	11.1759	9.66844	6.69198	3.30844	123.858	60.7516	94.0742	60.7609	74.8314	40.8141
Early Grande	V2	R5	10.4847	0.934967	11.214	9.64662	6.5447	3.28662	122.364	59.5843	93.762	61.7823	76.3451	37.9252
Early Grande	V2	R6	10.6279	0.950872	11.1769	9.66783	6.68785	3.30783	123.816	60.7189	95.4837	59.6039	76.0088	40.7391
Early Grande	V2	R7	10.1659	0.89954	11.3012	9.59939	6.22586	3.23939	119.128	57.0572	94.013	61.0785	73.1824	40.61
Early Grande	V2	R8	10.2114	0.904603	11.2883	9.60614	6.27142	3.24614	119.59	57.4183	95.8963	60.8513	73.4773	40.8638
Early Grande	V2	R9	10.3694	0.922151	11.2448	9.62953	6.42936	3.26953	121.193	58.6701	93.2808	59.6774	76.699	38.958
Early Grande	V2	R10	10.1946	0.902737	11.293	9.60365	6.25463	3.24365	119.42	57.2852	94.4135	61.4805	76.9101	42.2351
Early Grande	V2	R11	10.0752	0.889471	11.3272	9.58596	6.13524	3.22596	118.208	56.3389	94.6602	58.054	75.918	41.0026
Early Grande	V2	R12	10.7633	0.965927	11.143	9.6879	6.82334	3.3279	125.191	61.7928	93.8655	61.3304	78.3626	42.8195
Early Grande	V2	R13	10.4721	0.933571	11.2173	9.64476	6.53214	3.28476	122.236	59.4848	94.7199	57.1187	77.5442	38.9831
Early Grande	V2	R14	10.1054	0.892824	11.3185	9.59043	6.16542	3.23043	118.515	56.5781	95.2869	59.6115	74.3554	41.5716
Early Grande	V2	R15	10.1842	0.901583	11.296	9.60211	6.24424	3.24211	119.315	57.2029	95.512	59.3711	76.2459	39.3931
Early Grande	V2	R16	10.0379	0.885322	11.3381	9.58043	6.0979	3.22043	117.829	56.043	94.6828	57.5545	76.0327	39.2906
Early Grande	V2	R17	10.5378	0.940864	11.2001	9.65449	6.59778	3.29449	122.902	60.005	96.3294	59.3304	78.5474	41.9268
Early Grande	V2	R18	9.99058	0.880065	11.3521	9.57342	6.05058	3.21342	117.349	55.668	94.384	60.3208	74.3426	39.4735
Early Grande	V2	R19	10.2212	0.905686	11.2856	9.60758	6.28118	3.24758	119.689	57.4956	95.2961	61.256	75.3453	40.4692
Early Grande	V2	R20	10.6734	0.955933	11.1654	9.67458	6.7334	3.31458	124.279	61.0799	95.5961	61.4916	76.1156	38.9211
Flordaprince	V3	R1	10.5741	0.740703	14.2757	10.2355	6.66901	2.62606	118.59	39.7418	99.5627	47.1371	53.0864	50.1704
Flordaprince	V3	R2	10.8944	0.883082	12.3368	10.8406	7.986	2.83962	121.117	44.1555	96.9385	48.1322	51.1431	52.1903
Flordaprince	V3	R3	10.8317	0.855184	12.6659	10.722	7.72795	2.79778	120.622	43.2907	98.7391	45.6236	52.0456	49.3126
Flordaprince	V3	R4	10.884	0.878441	12.3901	10.8209	7.94308	2.83266	121.035	44.0117	97.2504	47.4234	51.5403	51.4524
Flordaprince	V3	R5	10.8349	0.856623	12.6484	10.7281	7.74126	2.79993	120.648	43.3353	99.5473	46.7885	52.6475	50.8878
Flordaprince	V3	R6	10.8826	0.87783	12.3972	10.8183	7.93743	2.83174	121.024	43.9927	97.6031	46.8831	51.1727	50.6874
Flordaprince	V3	R7	10.7286	0.809387	13.2552	10.5274	7.30433	2.72908	119.809	41.871	96.5099	49.0382	53.1929	50.9535
Flordaprince	V3	R8	10.7438	0.816137	13.1642	10.5561	7.36677	2.73921	119.929	42.0802	96.9812	47.075	50.2597	50.6674
Flordaprince	V3	R9	10.7965	0.839535	12.86	10.6555	7.5832	2.7743	120.344	42.8056	98.2096	45.9065	53.0283	51.5788
Flordaprince	V3	R10	10.7382	0.813649	13.1976	10.5455	7.34376	2.73547	119.885	42.0031	98.016	43.9237	52.1864	50.8673
Flordaprince	V3	R11	10.6984	0.795961	13.4409	10.4703	7.18014	2.70894	119.571	41.4548	98.7634	45.3034	53.6837	52.0801
Flordaprince	V3	R12	10.9278	0.897903	12.1703	10.9036	8.1231	2.86185	121.38	44.615	98.6679	47.4675	53.9731	53.2287
Flordaprince	V3	R13	10.8307	0.854762	12.671	10.7202	7.72405	2.79714	120.615	43.2776	99.4372	45.3418	50.8172	47.9297
Flordaprince	V3	R14	10.7085	0.800433	13.3784	10.4893	7.2215	2.71565	119.65	41.5934	98.8281	46.8018	52.7393	51.5151
Flordaprince	V3	R15	10.7347	0.81211	13.2183	10.539	7.32952	2.73317	119.857	41.9554	97.9691	48.0129	54.1154	47.2363
Flordaprince	V3	R16	10.686	0.790429	13.5192	10.4468	7.12897	2.70064	119.473	41.2833	97.2162	47.2735	52.3826	49.8849
Flordaprince	V3	R17	10.8526	0.864486	12.5538	10.7616	7.81399	2.81173	120.787	43.5791	99.0263	47.5157	53.7634	48.1635
Flordaprince	V3	R18	10.6702	0.78342	13.62	10.417	7.06413	2.69013	119.348	41.066	97.7281	47.6752	52.249	49.7609
Flordaprince	V3	R19	10.7471	0.817582	13.1449	10.5622	7.38013	2.74137	119.955	42.125	98.895	45.9835	49.907	49.7845
Flordaprince	V3	R20	10.8978	0.884578	12.3198	10.847	7.99985	2.84187	121.144	44.2019	98.5376	48.9643	53.5692	54.7784
Flordastar	V4	R1	10.6954	0.835352	12.8034	10.399	6.96225	2.71268	108.297	39.9846	97.3776	54.5659	54.0711	47.4472
Flordastar	V4	R2	10.7665	0.906541	11.8765	11.716	7.9233	2.74827	110.646	47.495	99.3409	55.4398	52.6272	47.8023
Flordastar	V4	R3	10.7526	0.892592	12.0465	11.458	7.73499	2.7413	110.186	46.0235	96.1502	56.0074	54.3109	45.2496
Flordastar	V4	R4	10.7642	0.904221	11.9044	11.6731	7.89198	2.74711	110.569	47.2503	98.9702	54.7367	52.7241	47.0194
Flordastar	V4	R5	10.7533	0.893311	12.0376	11.4713	7.7447	2.74166	110.209	46.0994	98.6871	53.7808	54.3793	50.5851
Flordastar	V4	R6	10.7639	0.903915	11.9081	11.6674	7.88785	2.74696	110.559	47.218	99.7261	56.092	51.322	48.6053
Flordastar	V4	R7	10.7297	0.869693	12.3373	11.0343	7.42586	2.72985	109.43	43.6076	98.969	55.6559	50.5105	48.1132
Flordastar	V4	R8	10.7331	0.873068	12.2935	11.0968	7.47142	2.73153	109.541	43.9637	98.8399	57.3847	52.9751	48.7405
Flordastar	V4	R9	10.7448	0.884767	12.1442	11.3132	7.62936	2.73738	109.927	45.198	98.7863	55.9704	56.9906	45.8199
Flordastar	V4	R10	10.7318	0.871825	12.3096	11.0738	7.45463	2.73091	109.5	43.8325	98.7735	56.0543	51.8892	50.1984
Flordastar	V4	R11	10.723	0.86298	12.4255	10.9101	7.33524	2.72649	109.208	42.8994	99.1773	56.4053	52.6428	47.7789
Flordastar	V4	R12	10.774	0.913951	11.7883	11.8531	8.02334	2.75198	110.89	48.2769	99.9283	56.965	50.3984	44.4555
Flordastar	V4	R13	10.7524	0.892381	12.0491	11.454	7.73214	2.74119	110.179	46.0012	99.8983	54.9551	55.9142	49.0572
Flordastar	V4	R14	10.7252	0.865216	12.396	10.9515	7.36542	2.72761	109.282	43.1353	98.8486	56.2424	51.7701	47.4891
Flordastar	V4	R15	10.7311	0.871055	12.3196	11.0595	7.44424	2.73053	109.475	43.7513	99.4091	53.6748	55.1157	48.7104
Flordastar	V4	R16	10.7202	0.860215	12.4623	10.859	7.2979	2.72511	109.117	42.6076	98.3005	56.9176	52.1836	49.2574
Flordastar	V4	R17	10.7572	0.897243	11.9892	11.544	7.79778	2.74362	110.339	46.5141	97.855	58.6338	55.9635	46.6201
Flordastar	V4	R18	10.7167	0.85671	12.5091	10.7941	7.25058	2.72335	109.001	42.2379	95.945	56.905	52.9256	48.8234
Flordastar	V4	R19	10.7338	0.873791	12.2842	11.1101	7.48118	2.7319	109.565	44.0399	99.1893	54.2003	55.4735	48.445
Flordastar	V4	R20	10.7673	0.907289	11.8675	11.7298	7.9334	2.74864	110.671	47.574	98.0951	55.0919	53.8898	47.0676
Flordaglo	V5	R1	9.63817	0.703379	13.7027	8.70971	5.98852	3.09535	130.473	48.8112	92.7677	51.9576	55.528	49.4839
Flordaglo	V5	R2	10.2789	0.881352	11.6626	10.1691	6.70041	3.16654	134.104	53.6165	93.3994	51.6817	58.4011	45.7003
Flordaglo	V5	R3	10.1533	0.84648	11.9948	9.88314	6.56092	3.15259	133.392	52.675	94.4896	53.0798	56.5032	46.6462
Flordaglo	V5	R4	10.258	0.875551	11.716	10.1215	6.67721	3.16422	133.985	53.4599	94.4065	52.2776	54.5151	46.5382
Flordaglo	V5	R5	10.1598	0.848278	11.977	9.89788	6.56811	3.15331	133.429	52.7235	93.3701	53.1221	54.6499	47.5915
Flordaglo	V5	R6	10.2552	0.874787	11.7231	10.1153	6.67415	3.16391	133.97	53.4393	94.3977	50.9775	57.5315	45.0132
Flordaglo	V5	R7	9.94724	0.789233	12.6037	9.41371	6.33193	3.12969	132.224	51.1293	93.1824	51.686	53.3407	49.9249
Flordaglo	V5	R8	9.97762	0.797671	12.5084	9.4829	6.36568	3.13307	132.396	51.3571	93.8089	50.2669	54.7619	47.0345
Flordaglo	V5	R9	10.0829	0.826918	12.1934	9.72273	6.48267	3.14477	132.993	52.1468	93.6833	49.9139	54.7346	46.9385
Flordaglo	V5	R10	9.96642	0.794562	12.5433	9.45741	6.35325	3.13182	132.333	51.2732	93.8104	51.8455	54.0342	47.4956
Flordaglo	V5	R11	9.88682	0.772451	12.7993	9.2761	6.2648	3.12298	131.882	50.6762	93.6679	51.0669	55.7985	48.0522
Flordaglo	V5	R12	10.3456	0.899878	11.4966	10.321	6.77451	3.17395	134.482	54.1167	94.5381	52.1599	55.0801	47.0115
Flordaglo	V5	R13	10.1514	0.845952	12	9.87881	6.55881	3.15238	133.381	52.6607	94.6053	52.1322	54.4177	47.775
Flordaglo	V5	R14	9.90695	0.778041	12.7332	9.32193	6.28716	3.12522	131.996	50.8271	92.7175	53.0518	52.3666	48.2051
Flordaglo	V5	R15	9.9595	0.792638	12.565	9.44163	6.34555	3.13106	132.294	51.2212	93.77	50.7912	53.157	47.3105
Flordaglo	V5	R16	9.86193	0.765537	12.8824	9.2194	6.23715	3.12021	131.741	50.4895	94.4342	52.6995	53.4357	47.8839
Flordaglo	V5	R17	10.1952	0.858107	11.881	9.97848	6.60743	3.15724	133.629	52.9889	94.5267	53.4118	57.2577	46.4538
Flordaglo	V5	R18	9.83039	0.756775	12.9898	9.14755	6.2021	3.11671	131.562	50.2529	93.8411	50.0384	54.6591	46.9399
Flordaglo	V5	R19	9.98412	0.799477	12.4883	9.49771	6.37291	3.13379	132.433	51.4059	93.7893	52.2954	54.4868	47.6862
Flordaglo	V5	R20	10.2856	0.883222	11.6455	10.1844	6.70789	3.16729	134.142	53.667	93.6127	50.0413	56.5287	46.7201
Florda 834	V6	R1	11.6901	0.852676	13.7099	8.87506	5.92352	2.96535	126.776	44.4755	94.2938	44.984	46.2965	44.4691
Florda 834	V6	R2	12.2241	0.88827	13.7616	10.4056	6.63541	3.03654	128.449	47.6078	94.378	44.9492	47.4441	43.6331
Florda 834	V6	R3	12.1194	0.881296	13.7518	10.1057	6.49592	3.02259	128.121	46.9941	94.0204	45.0126	46.6331	44.1587
Florda 834	V6	R4	12.2067	0.88711	13.76	10.3557	6.61221	3.03422	128.394	47.5057	94.4631	44.8838	46.4222	44.561
Florda 834	V6	R5	12.1248	0.881656	13.7523	10.1212	6.50311	3.02331	128.138	47.0257	94.1921	44.6374	48.1451	43.1626
Florda 834	V6	R6	12.2044	0.886957	13.7598	10.3492	6.60915	3.03391	128.387	47.4923	94.3715	45.3601	49.4472	42.4926
Florda 834	V6	R7	11.9477	0.869847	13.7354	9.61341	6.26693	2.99969	127.583	45.9865	94.8491	44.8561	47.4675	43.7054
Florda 834	V6	R8	11.973	0.871534	13.7379	9.68597	6.30068	3.00307	127.662	46.135	94.0953	44.6543	47.8944	43.6338
Florda 834	V6	R9	12.0608	0.877384	13.7463	9.9375	6.41767	3.01477	127.937	46.6498	95.4345	45.8367	45.6605	45.1106
Florda 834	V6	R10	11.9637	0.870912	13.737	9.65923	6.28825	3.00182	127.633	46.0803	94.2254	44.6763	48.6722	42.7197
Florda 834	V6	R11	11.8974	0.86649	13.7305	9.46908	6.1998	2.99298	127.425	45.6911	94.5049	44.9361	46.547	44.1286
Florda 834	V6	R12	12.2796	0.891976	13.7668	10.565	6.70951	3.04395	128.623	47.9339	94.5992	45.3587	47.9923	43.8851
Florda 834	V6	R13	12.1179	0.88119	13.7517	10.1012	6.49381	3.02238	128.116	46.9848	94.4112	45.0428	48.5316	42.7496
Florda 834	V6	R14	11.9141	0.867608	13.7321	9.51715	6.22216	2.99522	127.478	45.7895	94.009	45.2916	47.1346	44.276
Florda 834	V6	R15	11.9579	0.870528	13.7364	9.64269	6.28055	3.00106	127.615	46.0464	95.0182	45.4101	46.0243	44.6726
Florda 834	V6	R16	11.8766	0.865107	13.7285	9.40962	6.17215	2.99021	127.36	45.5694	94.4354	44.4726	45.9425	44.6114
Florda 834	V6	R17	12.1543	0.883621	13.7551	10.2057	6.54243	3.02724	128.23	47.1987	95.481	44.8222	46.4067	44.6354
Florda 834	V6	R18	11.8503	0.863355	13.7259	9.33426	6.1371	2.98671	127.278	45.4152	94.3032	45.2731	47.3877	44.0056
Florda 834	V6	R19	11.9784	0.871895	13.7384	9.7015	6.30791	3.00379	127.679	46.1668	94.5066	45.4689	45.6021	45.1995
Florda 834	V6	R20	12.2297	0.888644	13.7622	10.4217	6.64289	3.03729	128.466	47.6407	94.5524	45.4774	46.8206	44.2843
TropicSnow	V7	R1	10.1382	0.628028	16.1429	7.29577	5.91352	3.07606	141.305	76.7528	92.1788	48.9954	59.0426	43.0885
TropicSnow	V7	R2	10.7789	0.734811	14.6689	8.96871	6.62541	3.28962	148.815	79.8495	95.6086	46.5144	59.8958	44.6719
TropicSnow	V7	R3	10.6533	0.713888	14.923	8.64092	6.48592	3.24778	147.343	79.2428	93.4009	46.9772	56.5406	40.0884
TropicSnow	V7	R4	10.758	0.731331	14.7101	8.91418	6.60221	3.28266	148.57	79.7486	94.4845	50.2617	58.2287	44.8806
TropicSnow	V7	R5	10.6598	0.714967	14.9095	8.65782	6.49311	3.24993	147.419	79.274	94.6213	48.1253	57.5671	44.2535
TropicSnow	V7	R6	10.7552	0.730872	14.7156	8.907	6.59915	3.28174	148.538	79.7353	95.4896	46.8051	57.8121	43.1102
TropicSnow	V7	R7	10.4472	0.67954	15.374	8.10279	6.25693	3.17908	144.928	78.2467	92.9585	48.7016	59.255	44.5187
TropicSnow	V7	R8	10.4776	0.684603	15.3047	8.18211	6.29068	3.18921	145.284	78.3935	93.1242	48.5192	59.9367	45.6505
TropicSnow	V7	R9	10.5829	0.702151	15.0721	8.45703	6.40767	3.2243	146.518	78.9024	94.3318	47.1732	62.7265	44.6659
TropicSnow	V7	R10	10.4664	0.682737	15.3301	8.15288	6.27825	3.18547	145.153	78.3394	93.2412	48.6999	57.7446	44.1159
TropicSnow	V7	R11	10.3868	0.669471	15.515	7.94504	6.1898	3.15894	144.219	77.9546	94.8384	47.8405	56.4838	40.6767
TropicSnow	V7	R12	10.8456	0.745927	14.5397	9.14286	6.69951	3.31185	149.597	80.1719	97.1984	45.4965	57.1582	42.3826
TropicSnow	V7	R13	10.6514	0.713571	14.9269	8.63595	6.48381	3.24714	147.321	79.2336	93.4013	47.2794	56.4282	42.7591
TropicSnow	V7	R14	10.4069	0.672824	15.4676	7.99758	6.21216	3.16565	144.455	78.0519	93.8197	45.6023	57.3863	44.6786
TropicSnow	V7	R15	10.4595	0.681583	15.3459	8.1348	6.27055	3.18317	145.071	78.3059	93.5348	46.0698	56.1681	39.9707
TropicSnow	V7	R16	10.3619	0.665322	15.5743	7.88005	6.16215	3.15064	143.928	77.8343	91.4886	50.6193	58.0518	45.6176
TropicSnow	V7	R17	10.6952	0.720864	14.8366	8.75021	6.53243	3.26173	147.834	79.4451	94.6447	47.6242	58.2557	43.8223
TropicSnow	V7	R18	10.3304	0.660065	15.6506	7.79768	6.1271	3.14013	143.558	77.6819	93.1504	46.4434	60.9503	44.4162
TropicSnow	V7	R19	10.4841	0.685686	15.29	8.19908	6.29791	3.19137	145.36	78.4249	92.207	47.65	57.1731	45.1427
TropicSnow	V7	R20	10.7856	0.735933	14.6557	8.98629	6.63289	3.29187	148.894	79.8821	95.0539	49.3656	54.804	44.2903
Desertred	V8	R1	10.5182	0.942676	11.1578	7.69676	8.72268	2.61268	136.624	81.2145	96.7475	36.5864	42.7518	53.7509
Desertred	V8	R2	11.1589	0.97827	11.4067	8.0527	8.75827	2.64827	138.547	85.6638	93.2437	36.5896	44.7651	54.9687
Desertred	V8	R3	11.0333	0.971296	11.3594	7.98296	8.7513	2.6413	138.17	84.792	91.8307	36.8914	43.5955	53.8592
Desertred	V8	R4	11.138	0.97711	11.3989	8.0411	8.75711	2.64711	138.484	85.5188	99.5364	36.8747	43.8106	54.4478
Desertred	V8	R5	11.0398	0.971656	11.3618	7.98656	8.75166	2.64166	138.189	84.837	99.0267	36.9535	42.6974	55.1866
Desertred	V8	R6	11.1352	0.976957	11.3979	8.03957	8.75696	2.64696	138.476	85.4997	96.9127	36.821	43.2241	54.5779
Desertred	V8	R7	10.8272	0.959847	11.2802	7.86847	8.73985	2.62985	137.552	83.3608	95.9451	36.4416	43.7703	55.7251
Desertred	V8	R8	10.8576	0.961534	11.292	7.88534	8.74153	2.63153	137.643	83.5718	96.2192	36.79	41.6543	55.1864
Desertred	V8	R9	10.9629	0.967384	11.3325	7.94384	8.74738	2.63738	137.959	84.303	93.9948	36.9822	43.5371	54.7396
Desertred	V8	R10	10.8464	0.960912	11.2876	7.87912	8.74091	2.63091	137.609	83.494	97.5729	36.7879	43.2938	56.0308
Desertred	V8	R11	10.7668	0.95649	11.2566	7.8349	8.73649	2.62649	137.37	82.9413	95.2285	36.535	43.5661	55.4598
Desertred	V8	R12	11.2256	0.981976	11.4316	8.08976	8.76198	2.65198	138.747	86.127	97.8329	36.7707	43.9818	56.2243
Desertred	V8	R13	11.0314	0.97119	11.3587	7.9819	8.75119	2.64119	138.164	84.7788	96.2885	36.9096	42.9855	54.7997
Desertred	V8	R14	10.7869	0.957608	11.2645	7.84608	8.73761	2.62761	137.431	83.081	98.5548	36.9995	45.2854	54.1972
Desertred	V8	R15	10.8395	0.960528	11.2849	7.87528	8.74053	2.63053	137.588	83.4459	96.622	36.7314	44.9211	56.1279
Desertred	V8	R16	10.7419	0.955107	11.2468	7.82107	8.73511	2.62511	137.296	82.7684	92.887	36.5651	44.3144	54.5703
Desertred	V8	R17	11.0752	0.973621	11.3752	8.00621	8.75362	2.64362	138.296	85.0827	95.9703	36.721	44.6213	54.4691
Desertred	V8	R18	10.7104	0.953355	11.2344	7.80355	8.73335	2.62335	137.201	82.5494	93.7332	36.7706	45.722	54.0906
Desertred	V8	R19	10.8641	0.961895	11.2945	7.88895	8.7419	2.6319	137.662	83.6169	97.3603	36.7953	44.2565	56.4136
Desertred	V8	R20	11.1656	0.978644	11.4093	8.05644	8.75864	2.64864	138.567	85.7106	97.7496	36.6047	43.5959	55.992
Swelling	V9	R1	12.3608	0.310703	39.7834	7.40281	6.30387	2.81268	126.173	28.3454	98.2432	58.4758	61.4489	37.8379
Swelling	V9	R2	13.0371	0.453082	28.7744	7.97233	7.08695	2.84827	130.729	36.5322	98.8002	56.925	60.7198	31.8576
Swelling	V9	R3	12.9046	0.425184	30.3507	7.86074	6.93351	2.8413	129.836	34.9281	98.0065	56.8369	63.6158	36.5732
Swelling	V9	R4	13.0151	0.448441	29.023	7.95376	7.06143	2.84711	130.58	36.2654	99.7857	57.2874	62.9666	34.6673
Swelling	V9	R5	12.9115	0.426623	30.2643	7.86649	6.94143	2.84166	129.882	35.0108	97.6809	56.1972	63.2029	35.911
Swelling	V9	R6	13.0122	0.44783	29.0561	7.95132	7.05806	2.84696	130.561	36.2302	97.3485	58.8527	61.7145	34.2519
Swelling	V9	R7	12.6871	0.379387	33.441	7.67755	6.68163	2.82985	128.37	32.2947	97.564	57.5266	64.1498	36.6737
Swelling	V9	R8	12.7191	0.386137	32.9395	7.70455	6.71875	2.83153	128.586	32.6829	98.0401	58.0959	60.5603	34.2687
Swelling	V9	R9	12.8303	0.409535	31.3289	7.79814	6.84744	2.83738	129.335	34.0282	98.5914	56.1021	63.0505	35.538
Swelling	V9	R10	12.7073	0.383649	33.1223	7.6946	6.70507	2.83091	128.507	32.5398	97.3032	55.6911	60.8869	35.7135
Swelling	V9	R11	12.6233	0.365961	34.4936	7.62384	6.60778	2.82649	127.941	31.5227	99.2078	56.8507	58.5772	35.1028
Swelling	V9	R12	13.1075	0.467903	28.0134	8.03161	7.16846	2.85198	131.203	37.3844	98.5972	58.0717	63.116	34.3302
Swelling	V9	R13	12.9026	0.424762	30.3761	7.85905	6.93119	2.84119	129.822	34.9038	98.0628	56.3425	62.4823	37.8826
Swelling	V9	R14	12.6446	0.370433	34.1346	7.64173	6.63238	2.82761	128.084	31.7799	97.6837	56.3583	59.9696	35.3474
Swelling	V9	R15	12.7	0.38211	33.2365	7.68844	6.69661	2.83053	128.458	32.4513	97.6086	57.3118	64.2428	36.0476
Swelling	V9	R16	12.597	0.360429	34.9501	7.60172	6.57736	2.82511	127.764	31.2047	97.2419	58.5261	63.1169	36.1147
Swelling	V9	R17	12.9488	0.434486	29.8026	7.89794	6.98467	2.84362	130.134	35.4629	99.6502	56.1313	63.2606	37.1031
Swelling	V9	R18	12.5637	0.35342	35.5491	7.57368	6.53881	2.82335	127.539	30.8016	98.5031	56.2568	65.6339	34.0799
Swelling	V9	R19	12.726	0.387582	32.8344	7.71033	6.7267	2.8319	128.633	32.7659	97.1839	56.4217	63.9563	33.3945
Swelling	V9	R20	13.0442	0.454578	28.6953	7.97831	7.09518	2.84864	130.776	36.6182	98.5082	56.795	63.9942	36.7354
